# Supplementary material for: Rhodomyrtus tomentosa Fruits in Two Ripening Stages: Chemical Compositions, Antioxidant Capacity and Digestive Enzymes Inhibitory Activity
Source: Antioxidants (Basel). 2022 Jul 18;11(7):1390. doi: 10.3390/antiox11071390 (PMC9311718; doi:10.3390/antiox11071390)
Supplement: Supplementary file 1 [file antioxidants-11-01390-s001.zip]

Archive with 3 entries (2 files):
- antioxidants-1811289-supplementary/
- antioxidants-1811289-supplementary/Figure S1.pdf
- antioxidants-1811289-supplementary/Figure S2.pdf
